# Supplementary material for: Evaluating Antimicrobial Resistance Trends in Commensal Escherichia coli Isolated from Cecal Samples of Swine at Slaughter in the United States, 2013–2019
Source: Microorganisms. 2023 Apr 15;11(4):1033. doi: 10.3390/microorganisms11041033 (PMC10142105; doi:10.3390/microorganisms11041033)
Supplement: Supplementary file 1 [file microorganisms-11-01033-s001.zip]

Archive with 1 entries (1 files):
- microorganisms-2334137-supplementary.pdf
